# Supplementary material for: Anti-Proliferative Potential of Secondary Metabolites from the Marine Sponge Theonella sp.: Moving from Correlation toward Causation
Source: Metabolites. 2021 Aug 10;11(8):532. doi: 10.3390/metabo11080532 (PMC8400523; doi:10.3390/metabo11080532)
Supplement: Supplementary file 1 [file metabolites-11-00532-s001.zip]

Archive with 1 entries (1 files):
- metabolites-1316684-supplementary.pdf
